# Supplementary material for: Guts Bacterial Communities of Porcellio dilatatus: Symbionts Predominance, Functional Significance and Putative Biotechnological Potential
Source: Microorganisms. 2022 Nov 11;10(11):2230. doi: 10.3390/microorganisms10112230 (PMC9692603; doi:10.3390/microorganisms10112230)
Supplement: Supplementary file 1 [file microorganisms-10-02230-s001.zip]

Archive with 5 entries (5 files):
- Suplementar Figure S4_vfinal_20221103.pptx
- Suplementar Figure S5_vfinal_20221103.pptx
- Suplementar Figures1-3_vfinal20221103.pptx
- TableS1- Alphadiversity indexes_20221103.pdf
- TableS2_vfinal_20221103.xlsx
