# Supplementary material for: Guts Bacterial Communities of Porcellio dilatatus: Symbionts Predominance, Functional Significance and Putative Biotechnological Potential
Source: Microorganisms. 2022 Nov 11;10(11):2230. doi: 10.3390/microorganisms10112230 (PMC9692603; doi:10.3390/microorganisms10112230)
Supplement: Supplementary file 1 [file microorganisms-10-02230-s001.zip › TableS2_vfinal_20221103.xlsx]

## Sheet: Folha1
Table S2. List of Carbohydrate active enzymes predicted in Porcellio dilatatus gut bacterial communities. GH, Glycoside Hydrolase; PL, Polysaccharide Lyase; CE, Carbohydrate Esterase; AA, Auxiliary Activity; CBM, Carbohydrate Binding Module; and N.C., Not Classified, -, Not identified
Enzyme predicted	EC number	KEGG orthologue	KEGG pathways	Enzyme class
6-phospho-beta-glucosidase	EC 3.2.1.86	K01222	Starch and sucrose metabolism	GH
		K01223	Starch and sucrose metabolism
Alpha-glucosidase	EC 3.2.1.20	K01187	Starch and sucrose metabolism	GH
Beta-glucosidase	EC 3.2.1.21	K01188	Starch and sucrose metabolism	GH
		K05349	Starch and sucrose metabolism	GH
		K05350	Starch and sucrose metabolism	GH
Cellulose synthase (UDP-forming)	EC 2.4.1.12	K00694	Starch and sucrose metabolism	GT
Cellulose 1,4-beta-cellobiosidase	EC 3.2.1.91	K19668	Starch and sucrose metabolism	GH
Cellobiose phosphorylase	EC 2.4.1.20	K00702	Starch and sucrose metabolism	-
Beta-amylase	EC 3.2.1.2	K01177	Starch and sucrose metabolism	GH
Alpha-amylase	EC 3.2.1.1	K05343	Starch and sucrose metabolism	GH
Trehalose synthase	EC 2.4.1.245	K13057	Starch and sucrose metabolism	GT
Trehalose-6-phosphate hydrolase	EC 3.2.1.93	K01226	Starch and sucrose metabolism	GH
Trehalose 6-phosphate synthase	EC 2.4.1.15	K00697	Starch and sucrose metabolism	GT
		K16055	Starch and sucrose metabolism
Trehalose 6-phosphate phosphatase	EC 3.1.3.12	K01087	Starch and sucrose metabolism	GT
		K16055	Starch and sucrose metabolism
Glucoamylase [EC:3.2.1.3]	EC 3.2.1.3	K01178	Starch and sucrose metabolism	GH
Glucan 1,3-beta-glucosidase	EC 3.2.1.58	K01210	Starch and sucrose metabolism	GH
Cellulase (endoglucanase)	EC 3.2.1.4	K01179	Starch and sucrose metabolism	GH
Oligo-1,6-glucosidase	EC 3.2.1.10	K01182	Starch and sucrose metabolism	GH
Alpha-amylase	EC 3.2.1.1	K01176	Starch and sucrose metabolism	GH
		K07405	Starch and sucrose metabolism	GH
Dextranase	EC 3.2.1.11	K05988	Starch and sucrose metabolism	GH
Dextransucrase	EC 2.4.1.5	K00689	Starch and sucrose metabolism	GT
Sucrose phosphorylase	EC 2.4.1.7	K00690	Starch and sucrose metabolism	GH
Sucrose synthase	EC 2.4.1.13	K00695	Starch and sucrose metabolism	GT
Sucrose-6-phosphatase	EC 3.1.3.24	K07024	Starch and sucrose metabolism	-
Levanase	EC 3.2.1.65	K01212	Starch and sucrose metabolism	GH
Levanbiose-producing levanase	EC 3.2.1.64	K18775	Starch and sucrose metabolism	GH
Levansucrase	EC 2.4.1.10	K00692	Starch and sucrose metabolism	GH
Maltogenic alpha-amylase	EC 3.2.1.133	K05992	Starch and sucrose metabolism	GH
		K01208
Maltokinase	EC 2.7.1.175	K16146	Starch and sucrose metabolism	-
Isoamylase	EC 3.2.1.68	K01214	Starch and sucrose metabolism	GH
Glucose-6-phosphate isomerase	EC 5.3.1.9	K13810	Starch and sucrose metabolism	-
Glucose-6-phosphate isomerase		K01810	Starch and sucrose metabolism	-
Mannose-6-phosphate isomerase	EC 5.3.1.8	K15916	Starch and sucrose metabolism	-
Glucose-1-phosphate adenylyltransferase	EC 2.7.7.27	K00975	Starch and sucrose metabolism	-
Glucose-1-phosphate cytidylyltransferase	EC 2.7.7.33	K00978	Starch and sucrose metabolism	-
Alpha,alpha-trehalase	EC 3.2.1.28	K01194	Starch and sucrose metabolism	GH
Beta-fructofuranosidase	EC 3.2.1.26	K01193	Starch and sucrose metabolism	GH
Maltose 6'-phosphate phosphatase	EC 3.1.3.90	K06896	Starch and sucrose metabolism	-
Maltose-6'-phosphate glucosidase	EC 3.2.1.122	K01232	Starch and sucrose metabolism	GH
Maltose alpha-D-glucosyltransferase	EC 5.4.99.16	K05343	Starch and sucrose metabolism	GH
Maltooligosyltrehalose trehalohydrolase	EC 3.2.1.141	K01236	Starch and sucrose metabolism	GH
Alpha-maltose-1-phosphate synthase	EC 2.4.1.342	K16148	Starch and sucrose metabolism	GT
(1->4)-alpha-D-glucan 1-alpha-D-glucosylmutase	EC 5.4.99.15	K06044	Starch and sucrose metabolism	GH
Xylan 1,4-beta-xylosidase	EC 3.2.1.37	K15920	Aminosugar and nucleotide sugar metabolism	GH
		K01198	Aminosugar and nucleotide sugar metabolism	GH
Chitinase	EC 3.2.1.14	K01183	Aminosugar and nucleotide sugar metabolism	GH
Alpha-N-arabinofuranosidase	EC 3.2.1.55	K15921	Aminosugar and nucleotide sugar metabolism	GH
		K01209	Aminosugar and nucleotide sugar metabolism
Bifunctional chitinase	EC 3.2.1.14	K13381	Aminosugar and nucleotide sugar metabolism	GH
UDP-N-acetylglucosamine pyrophosphorylase	EC 2.7.7.23	K04042	Aminosugar and nucleotide sugar metabolism	-
	EC 2.7.7.23	K11528	Aminosugar and nucleotide sugar metabolism	-
Glucosamine-1-phosphate N-acetyltransferase	EC 2.3.1.157	K04042	Aminosugar and nucleotide sugar metabolism	-
CDP-glucose 4,6-dehydratase	EC 4.2.1.45	K01709	Aminosugar and nucleotide sugar metabolism	-
Chitin deacetylase	EC 3.5.1.41	K01452	Aminosugar and nucleotide sugar metabolism	CE
Chitosanase	EC 3.2.1.132	K01233	Aminosugar and nucleotide sugar metabolism	GH
Cytochrome-b5 reductase	EC 1.6.2.2	K00326	Aminosugar and nucleotide sugar metabolism	-
Glucokinase	EC 2.7.1.2	K00845	Aminosugar and nucleotide sugar metabolism	N.C.
Glucosamine kinase	EC 2.7.1.8	K18676	Aminosugar and nucleotide sugar metabolism	-
Glucosamine-6-phosphate deaminase	EC 3.5.99.6	K02564	Aminosugar and nucleotide sugar metabolism	-
Glucosamine-fructose-6-phosphate aminotransferase	EC 2.6.1.16	K00820	Aminosugar and nucleotide sugar metabolism	-
Glucosamine-phosphate N-acetyltransferase	EC 2.3.1.4	K00621	Aminosugar and nucleotide sugar metabolism	-
Glucuronokinase	EC 2.7.1.43	K16190	Aminosugar and nucleotide sugar metabolism	-
Hexokinase	EC 2.7.1.1	K00844	Aminosugar and nucleotide sugar metabolism	-
Hexosaminidase	EC 3.2.1.52	K12373	Aminosugar and nucleotide sugar metabolism	GH
L-arabinokinase	EC 2.7.1.46	K12446	Aminosugar and nucleotide sugar metabolism	-
N-acetylglucosamine-6-phosphate deacetylase	EC 3.5.1.25	K01443	Aminosugar and nucleotide sugar metabolism	CE
UDP-arabinose 4-epimerase	EC 5.1.3.5	K12448	Aminosugar and nucleotide sugar metabolism	-
UDP-galactopyranose mutase	EC 5.4.99.9	K01854	Aminosugar and nucleotide sugar metabolism	-
UDP-glcnac3naca epimerase	EC 5.1.3.23	K13019	Aminosugar and nucleotide sugar metabolism	-
UDP-glucose 4,6-dehydratase	EC 4.2.1.76	K12450	Aminosugar and nucleotide sugar metabolism	-
UDP-glucuronate 4-epimerase	EC 5.1.3.6	K08679	Aminosugar and nucleotide sugar metabolism	-
UDP-glucuronate decarboxylase	EC 4.1.1.35	K08678	Aminosugar and nucleotide sugar metabolism	-
UDP-N-acetyl-2-amino-2-deoxyglucuronate dehydrogenase	EC 1.1.1.335	K13016	Aminosugar and nucleotide sugar metabolism	-
UDP-sugar pyrophosphorylase	EC 2.7.7.64	K12447	Aminosugar and nucleotide sugar metabolism	-
UDP-sulfoquinovose synthase	EC 3.13.1.1	K06118	Aminosugar and nucleotide sugar metabolism	-
Undecaprenyl-phosphate 4-deoxy-4-formamido-L-arabinose transferase	EC 2.4.2.53	K10012	Aminosugar and nucleotide sugar metabolism	-
Alpha-galactosidase	EC 3.2.1.22	K07406	Galactose metabolism	GH
		K07407
Beta-galactosidase	EC 3.2.1.23	K12309	Galactose metabolism	GH
		K01190
		K12308
Glycolate oxidase	EC 1.1.3.15	K11517	Glyoxylate and dicarboxylate metabolism	-
Catalase	EC 1.11.1.6	K00429	Glyoxylate and dicarboxylate metabolism	AA
		K03781
Glyceraldehyde 3-phosphate dehydrogenase	EC 1.2.1.12	K00134	Glycolysis / Gluconeogenesis	-
Alpha-l-fucosidase	EC 3.2.1.51	K01206	Glycan biosynthesis and metabolism	GH
Alpha-mannosidase	EC 3.2.1.24	K01191	Glyoxylate and dicarboxylate metabolism	GH
Beta-mannosidase	EC 3.2.1.25	K01192	Other glycan degradation	GH
Beta-glucuronidase	EC 3.2.1.31	K01195	Pentose and glucuronate interconversions	GH
Carboxylesterase	EC 3.1.1.1	K03928	Xenobiotics biodegradation and metabolism	EC
Carboxylesterase 1	EC 3.1.1.1	K01044	Xenobiotics biodegradation and metabolism
Carboxylesterase 2	EC 3.1.1.1	K03927	Xenobiotics biodegradation and metabolism
Vanillate monooxygenase	EC 1.14.13.82	K03862	Xenobiotics biodegradation and metabolism	-
Vanillate monooxygenase		K03863	Xenobiotics biodegradation and metabolism
Endo-1,3(4)-beta-glucanase	EC 3.2.1.6	K01180	Unclassified: metabolism	GH
Endo-1,4-beta-xylanase	EC 3.2.1.8	K01181	Unclassified: metabolism	GH
Laccase	EC 1.10.3.2	K00421	Unclassified: metabolism	AA
Peroxiredoxin (alkyl hydroperoxide reductase subunit C)	EC 1.11.1.15	K03386	Unclassified: metabolism	-
Chloride peroxidase	EC 1.11.1.10	K00433	Unclassified: metabolism	-
Cytochrome c peroxidase	EC 1.11.1.5	K00428	Unclassified: metabolism	-
Mannan endo-1,4-beta-mannosidase	EC 3.2.1.78	K01218	Fructose and mannose metabolism	GH
Catalase-peroxidase	EC 1.11.1.21	K03782	Phenylamine metabolism	-
Glutathione peroxidase	EC 1.11.1.9	K00432	Glutathione metabolism	-
Peroxidase	EC 1.11.1.7	K00430	Biosynthesis of secoundary metabolism	-
